# Supplementary material for: Characterization of the seven-day course of pulmonary response following unilateral lung acid injury in rats
Source: PLoS One. 2018 Jun 4;13(6):e0198440. doi: 10.1371/journal.pone.0198440 (PMC5986146; doi:10.1371/journal.pone.0198440)
Supplement: S1 Table — (XLSX) [file pone.0198440.s001.xlsx]

## Sheet: Tabelle1
AnimalNmbr	Group	Group1	Weight	LAVVolleft	LAVVolright	PMNleft	PMNright	Macrleft	Macrright	Lymleft	Lymright	Protleft	Protright	WeightoL	WeightLav	rightupLav	rightloLav	leftupLav	LeftloLav	RWETright	RDRYright	WDRright	RWETleft	RDRYleft	WDRleft	rightWETup	rightDRYup	Wdur	leftWETup	leftDRYup	Wdul	rightWETmid	rightDRYmid	Wdmidright	leftWETmid	leftDRYmid	Wdmidleft	rightWETlow	rightDRYlow	Wdlowright	leftWETlow	leftDRYlow	Wdlowleft	IL6right	IL6left	IL10right	IL10left	TNFright	TNFleft
47	placebo	6	380											1.4123		0.7934		0.4511		0.4158	0.092	4.5195	0.2161	0.0482	4.4834	7.8	1.9	4.12	10.4	2.3	4.52	8.2	1.7	4.82	10.8	2.8	3.86	10.3	2	5.15	8.3	2	4.15
48	placebo	6	370											1.2955						0.3728	0.0824	4.5248	0.1806	0.0392	4.6071	8.9	1.8	4.94	8.7	1.8	4.83	12.4	2.7	4.59	9.7	2.5	3.88	8.3	1.8	4.61	11	2.5	4.4
49	placebo	6	390											1.684		0.9225		0.5436		0.451	0.0966	4.6687	0.2778	0.059	4.7084	12.6	2.7	4.67	13.5	2.8	4.82	10.4	2.3	4.52	11.1	2.4	4.62	8.7	1.6	5.43	13.6	3.4	4
44	placeboBAL	12	375	9.4	8.5	4787	5295	36170	22941	2660	3529	11.6	10.8	1.4809	4.2113		2.0527		1.0534	1.0094			0.4004			13.9			10.7			17			14.8			10.2			13.4			0	0	64.7	83.4	71.2	59.1
45	placeboBAL	12	380	9.3	9	14516	10556	9677	18889	11828	4444	11.9	9.4	1.5645	3.5663		1.8858		1.131	0.8606			0.4559			11.1			8.5			15.2			11.3			9			10.1			0	0	0	73.9	30.5	83.3
46	placeboBAL	12	375	9.1	9.4	3846	5319	12637	19149	1648	2660	5.1	7.7	1.4654	2.8124		1.6578		0.9385	0.779			0.3909			9.5			9			11.3			12.1			8.3			10.7			0	0	54	59	61.3	45.6
50	placeboBAL	12	410	9	9.3	2778	1075	13889	17742	2222	1075	8.4	7.5	1.4997	3.1101		1.6748		1.0121																									0	0	44.4	60.9	37.2	50.6
51	placeboBAL	12	400	9.4	9.1	532	0	6915	15934	532	549	2.3	4.9	1.4478	3.1974		1.6802		1.2643																									0	0	0	53	0	32
52	placeboBAL	12	345	7.2	9	0	694	9444	9028	0	0	9.1	5.7	1.2656	5		1.6629		1.131																									0	0	0	104.3	0	60.5
27	BAL4h	7	375	9	8	24444	1875	18333	13750	555	0	147.8	15.8	1.8554	4.9592		2.4055		1.7124	1.4368	0.1225	11.7289	0.7132	0.048	14.8583	8.4	0.9	9.33	9.9	0.8	12.37	15.1	0.8	18.87	14.7	1.7	8.64	8.9	0.8	11.12	11.4	1.6	7.12	0	415.7	76.5	47.4	78.3	52
23	BAL4h	7	380	9	8.5	24444	2941	27778	37647	0	0	104.5	29.1	1.7715	4.4845		2.2645		1.3681	1.2564	0.1194	10.5226	0.6317	0.0534	11.8295	9.2	0.8	11.5	9.4	0.7	13.42	17.2	1.6	10.75	14.8	1.6	9.25	12.4	1.3	9.53	12.9	1.5	8.6	0	516.5	122.4	68.5	56.3	0
20	BAL4h	7		7.7	8	59740	13750	17532	34375	1299	0	126.3	28.4	1.6519	4.86		2.4715		2.0387	1.6009	0.1203	13.3075	0.8604	0.0471	18.2675	10.6	0.9	11.77	7.3	0.6	12.16	15.2	1.6	9.5	12.4	1.2	10.33	16.8	1.5	11.2	13.9	1.3	10.69	0	987.2	95.7	65.5	0	0
13	BAL4h	7	385	7	7.4	62143	19595		47973	4286	0	139.6	54.9	1.9686	5.5997		2.8027		2.284	1.4852	0.1506	9.8618	0.9665	0.0601	16.0815	6	0.8	7.5	7.5	0.6	12.5	10.5	1.4	7.5	11.9	1	11.9	7.9	1.3	6.07	9.5	0.9	10.55	142.4	524	118.7	90	57.7	101
12	BAL4h	7	375	8.3	7.9	18072	8861	26506	24051	1205	1266	95.6	55.6	1.8195	5.996		3.0127		1.8234	2.2211	0.1639	13.5515	0.7872	0.0405	19.437	6.6	1.5	4.4	7	0.7	10	12.9	1.3	9.92	13.5	1.1	12.27	13.2	1	13.2	10	1	10	563.2	821.5	121.7	116.5	0	0
8	BAL4h	7	380	8.5	4.5	114118	24444	20000	28889	3529	4444	188.3	30.9	2.0759	4.6337		2.1146		1.9199	1.3989	0.1536	9.1074	0.7618	0.0586	13	14.2	0.8	17.75	7.9	1.3	6.01	13.4	2.1	6.38	19.1	1.4	13.64	15.5	1.2	12.91	11.8	1.2	9.83	583.3	2388.3	151.5	109	64.8	0
4	BAL4h	7	390	9	9.5	87778	18947	23333	53684	3333	5263	145.1	56.1	1.9519	3.4258		1.556		1.3619	0.9754	0.123	7.93	0.4551	0.0455	10.0021	10.4	0.9	11.55	4.8	1.2	4	12.5	1.8	6.94	12.4	1.6	7.75	12.3	2	6.15	11.5	1.8	6.38	1570.1	4936.8	137.5	80.8	30.5	0
30	4h	1	400											1.8095		0.8507		0.7979		0.4857	0.1067	4.552	0.4482	0.0748	5.9919	10.2	2.3	4.43	15.6	2.6	6	11.3	2.5	4.52	18.5	2.8	6.61	9.4	1.9	4.94	14.3	2.4	5.96
29	4h	1	400											2.1282		1.0079		0.8943		0.633	0.1416	4.4703	0.4757	0.0835	5.697	8.4	1.7	4.94	15.9	2.8	5.68	11.2	2.4	4.66	20	3.3	6.06	10.3	2.1	4.9	17.4	3	5.8
26	4h	1	375											1.6984		0.8381		0.7147		0.5837	0.1234	4.7301	0.3867	0.0598	6.4665	10.9	2.2	4.95	11.7	1.7	6.88	13.9	2.9	4.79	18	2.7	6.66	9.6	2	4.8	16.9	2.6	6.5
17	4h	1	370											1.7166		0.9887		0.5814		0.6555	0.1371	4.7811	0.3177	0.0614	5.1742	13.5	2.7	5	10.4	2.1	4.95	12.9	2.6	4.96	14.7	3	4.9	10.5	2.2	4.77	12.6	2.6	4.84
14	4h	1	380											1.9342		0.936		0.759		0.658	0.1452	4.5316	0.3956	0.0637	6.2103	13	2.7	4.81	11	2.2	5	13.3	2.6	5.11	17.9	2.6	6.88	8.8	1.9	4.63	17.8	2.8	6.35
10	4h	1	380											1.9253		0.9582		0.778		0.6607	0.1305	5.1111	0.3792	0.0588	6.4489	8.8	1.5	5.86	12.9	1.5	8.6	10.8	1.9	5.68	19.7	2.5	7.88	8.1	1.1	7.36	9.2	1	9.2
6	4h	1	390											1.9997		0.9349		0.8239		0.6863	0.1495	4.5906	0.4836	0.0849	5.6961	7.5	1.6	4.68	11.4	2.2	5.18	9.6	2.1	4.57	15.5	2.7	5.74	7.8	1.7	4.58	9.3	1.7	5.47
28	BAL24h	8	370	7.7	8.4	657143	41667	107792	36310	33766	8333	260.2	16.9	1.9358	5.0502		2.6373		1.9375	1.5235	0.1368	11.1366	0.7576	0.0666	11.3753	10.1	0.9	11.22	12.9	1.2	10.75	12.2	1.5	8.13	24.8	2.8	8.85	6.8	0.9	7.55	18.4	2.2	8.36	0	355.7	76.5	100.4	0	73.4
21	BAL24h	8	380	6	8.2	180000	48780	91667	44512	8333	1220	343.8	32.2	1.8895	4.5921		2.8585		1.4062	1.6702	0.1301	12.8378	0.5872	0.0515	11.4019	10.9	1.1	9.91	16.5	1.7	9.7	13.5	1.6	8.43	22.1	2.7	8.18	10.2	1.3	7.84	20.8	2.3	9.04	0	118.2	97.3	67.5	0	0
18	BAL24h	8	380	9	6.5	230000	38462	88889	66923	7778	11538	195.7	35.3	1.9618	4.6218		2.8278		1.3946	1.9167	0.1449	13.2277	0.6487	0.0569	11.4007	10.8	0.7	15.42	9.4	1	9.4	21.4	2.1	10.19	19.4	2.4	8.08	11.3	1	11.3	15.6	1.6	9.75	0	312.9	107.4	98.9	37.7	0
15	BAL24h	8	375	9	8.5	113333	21765	68889	36471	1111	588	254.5	37.7	1.9105	4.2648		2.5027		1.4933	1.8148	0.1585	11.4498	0.8111	0.0637	12.7331	8.4	0.6	14	12.7	1.1	11.54	16.5	1.9	8.68	17.2	1.9	9.05	11	1.3	8.46	13.3	1.4	9.5	0	286.1	127.5	116.5	0	0
9	BAL24h	8	385	8.8	8.9	105682		43182		0	1124	167.6	8.7	1.6192	3.995		1.8554		1.3615	1.0728	0.1076	9.9702	0.6923	0.0612	11.312	7.5	0.5	15	15.4	1.2	12.83	14.7	1.8	8.16	11.4	1.1	10.36	11.3	1	11.3	5.3	0.5	10.6	0	478.9	124.6	136.1	0	0
7	BAL24h	8	380	7.4	9	759459	37778	44595	30556	22973	3333	397.4	44.7	2.2066	3.66		1.7765		1.4815	1.0948	0.135	8.1096	0.7052	0.0753	9.3652	10.1	1.6	6.31	18.5	2.5	7.4	13.9	1.8	7.72	18	2.5	7.2	9.6	1.3	7.38	16.7	2.4	6.95	495.2	1448.7	143.9	199.8	0	31.2
2	BAL24h	8	390	8.5	8.3	245882	78313	48235	31928	0	2410	271.5	51.5	2.0841	4.1279		2.2169		1.3531							7.4	1.5	4.93	12.5	1.1	11.36				13.1	1.2	10.91	8.9	0.7	12.7	7.3	1.3	5.61	766.1	896	152.2	129.7	37.7	32
25	24h	2	370											2.0803		0.9801		0.8992		0.6153	0.1287	4.7808	0.5019	0.077	6.5181	9.6	2.1	4.57	12.3	1.9	6.47	14.9	3.3	4.51	24.5	3.7	6.62	8	1.8	4.44	17	2.7	6.29
24	24h	2	370											1.7825		0.8546		0.8082		0.4603	0.0992	4.6401	0.4167	0.0763	5.4613	6.5	1.4	4.64	13.6	2.5	5.44	12.5	2.5	5	23	4.3	5.34	9.3	2	4.65	14.8	1.6	9.25
22	24h	2	380											2.1261		0.941		0.9178		0.5991	0.1253	4.7813	0.4663	0.0853	5.4665	12.5	2.6	4.81	15.7	3	5.23	11.1	2.3	4.82	27.9	5	5.58	10.7	2.3	4.65	23.1	4	5.77
19	24h	2	370											1.8221		0.8582		0.7419		0.5564	0.1198	4.6444	0.3525	0.0663	5.3167	8	1.7	4.7	18.4	3.2	5.75	10.1	2.1	4.81	27.4	4.7	5.82	12.4	2.6	4.76	15.6	3.1	5.03
16	24h	2	400											1.9326		0.9457		0.8308		0.6983	0.1328	5.2582	0.4513	0.0863	5.2294	8.3	1.4	4.7	14	2.8	5	12.6	2.2	5.72	21.5	4	5.37	12.8	2.3	5.56	21.2	3.9	5.43
11	24h	2	380											1.7986		0.88		0.7151		0.5271	0.1065	4.9492	0.3404	0.064	5.3187	7.1	1.4	5.1	11.4	2.3	4.95	11.6	2.3	5.04	23.8	4.1	5.8	9.7	2.1	4.61	19.3	3.6	5.36
5	24h	2	395											1.8157		0.9011		0.6235		0.5557	0.1145	4.8532	0.2681	0.0551	4.8656	6.9	1.5	4.6	12	2.6	4.61	9.9	1.8	5.5	13.3	2.7	4.92	8.5	1.6	5.31	9.4	2.1	4.47
3	24h	2	375											1.9787		1.0422		0.7288								7	1.7	4.11	13.8	3.2	4.31	11.6	2.4	4.83	11.6	2.6	4.46	9.1	2.2	4.13	6.9	2.1	3.28
31	BAL48h	9	410	8.5	8.5	108235	1765	35294	6471	4706	1176	60.8	11.7	1.7984	4.525		2.2468		1.6313	1.3746	0.1288	10.6723	0.7398	0.067	11.0417	13.9	1.2	11.58	16.1	1.4	11.5	17.2	1.7	10.12	22.5	2.3	9.78	15.2	1.5	10.1	19.6	2.2	8.9	524	778.4	125.3	157	40.6	37.7
33	BAL48h	9	395	6.4	8.9	145313	3371	90625	25281	3125	7303	48.8	7.3	1.9323	4.4692		1.9521		1.6178	1.202	0.1296	9.2746	0.701	0.068	10.3088	9	0.9	10	15.7	1.4	11.21	15.6	1.7	9.18	26.5	3.3	8.03	7.7	0.7	11	15.4	1.1	14	0	527.7	127.5	159.8	0	67
36	BAL48h	9	400	6.4	8.4	78125	595	68750	28571	1563	2381	54.2	7.3	1.6271	4.2814		2.4813		1.3367	1.1753	0.1173	10.0196	0.6349	0.0641	9.9048	5.8	0.7	8.28	12.1	1.2	10	21.2	2	10.6	28	3.9	7.2	10.9	1.2	9.1	24.3	3.2	7.6	0	320	118	141.1	0	50.6
37	BAL48h	9	390	8.5	8.6	264706	23256	102353	66861	21177	1744	104.5	25.1	1.8099	4.2916		1.8989		1.6271	1.1124	0.125	8.8992	0.776	0.0647	11.9938	12.8	0.9	14.22	12.6	1	12.6	20.9	2.5	8.36	18.3	2.1	8.7	9.3	1.1	8.45	25	3	8.33	0	103	119.5	127.5	0	0
38	BAL48h	9	380	7	8	214286	21250	197143	113125	38571	3750	102.1	21.2	1.9139	5.1006		2.9659		1.6615	1.7196	0.1415	12.1505	0.7216	0.0696	10.3678	10.5	0.8	13.12	19.2	1.8	10.66	12.6	1.2	10.5	28.3	3.6	7.86	11.6	1	11.6	12.3	0.9	13.66	0	118.2	117.2	94.1	0	63.4
39	BAL48h	9	380	6.4	9	62500	2222	75000	41677	10938	0	76.3	7.8	1.6509	3.9567		1.8092		1.4311	0.8924	0.106	8.4188	0.6697	0.0654	10.24	8.6	0.8	10.75	20.4	2.6	7.85	14.9	1.7	8.76	20.1	2.3	8.74	9.9	0.9	11	15.1	1.9	7.95	0	0	86.7	76.5	0	39.9
34	48h	3	385											1.6722		0.8076		0.642		0.4795	0.1212	3.9563	0.3501	0.0592	5.9139	7.6	1.8	4.22	8.5	2.1	4.05	10.1	2	5.05	19.6	4.1	4.78	5.6	1.5	3.73	18.2	3.8	4.79
35	48h	3	385											1.7815		0.8823		0.7528		0.5127	0.1318	3.89	0.3387	0.0728	4.65	9.7	2.2	4.5	10.4	2.2	4.73	9.1	1.9	4.79	15.7	3.4	4.62	11	2.5	4.4	11	2.5	4.4
40	48h	3	390											1.6774		0.8643		0.6352		0.5931	0.1326	4.4728	0.2924	0.0625	4.6784	10.3	2.2	4.68	11.7	2.6	4.5	9.4	1.9	4.95	16.4	3.8	4.32	9.3	2.2	4.23	12.9	3.1	4.16
41	48h	3	380											1.6433		0.8054		0.6572		0.4695	0.1023	4.59	0.3041	0.0653	4.66	6.1	1.6	3.81	13.3	2.8	4.75	10.2	2.2	4.64	19.5	4	4.86	6.1	1.8	3.39	10.6	2.2	4.82
42	48h	3	370											1.631		0.7866		0.6689		0.4733	0.1011	4.68	0.3255	0.0666	4.89	12.5	2.8	4.46	14.7	3.1	4.74	9.1	2.2	4.14	23.2	4.5	5.16	10.8	2.6	4.15	12.5	3	4.17
43	48h	3	370											1.6952		0.8584		0.6767		0.4661	0.1006	4.6332	0.3561	0.0735	4.8449	7.9	1.8	4.39	13.3	2.6	5.12	9	2	4.5	19.8	4.2	4.71	6.8	1.5	4.53	10.9	2.3	4.74
59	96h	4	360											1.6621		0.943		0.559		0.6328	0.1408	4.4943	0.3276	0.0728	4.5	6.3	1.4	4.5	9.1	2.3	3.95	9.1	2.1	4.33	13.5	3.3	4.09	7.2	1.7	4.23	9.7	2.4	4.04
57	96h	4	400											1.4728		0.7778		0.523		0.4047	0.0898	4.5066	0.2706	0.0612	4.42	7.1	1.7	4.17	12.7	2.7	4.7	7.8	1.7	4.59	12.2	2.8	4.35	7	1.6	4.38	11.2	2.5	4.48
56	96h	4	360											1.6291		0.914		0.582		0.4612	0.1049	4.3965	0.3163	0.0681	4.6446	11.4	2.5	4.56	12.2	2.9	4.21	14.1	3.1	4.54	17.9	3.9	4.58	9.7	2.2	4.41	9.8	2.3	4.26
68	96h	4	370											1.9471						0.6948	0.1481	4.69	0.4197	0.0896	4.68	8.5	2	4.2	13.2	2.8	4.71	11.6	2.3	5.04	22.1	4.7	4.7	9.4	2.1	4.48	15.2	3.4	4.47
69	96h	4	350											1.7337		1.0908		0.5449		0.6281	0.1185	5.3	0.2672	0.0498	5.37	8.2	1.6	5.12	12.1	2.1	5.76	13.8	2.7	5.11	11.9	2.1	5.66	9.3	1.9	4.89	11.4	2.1	5.43
53	BAL96h	10	405	8	9	47500	4444	95000	11111	8750	2222	12.8	6.9	1.6679	3.855		1.9069		1.5134																									152.5	367.6	99.7	122.4	37	41.3
54	BAL96h	10	385	7.4	8.9	20270	1685	141892	17416	17568	2247	18.5	14.9	1.738	4.5196		2.0458		1.6281																									0	0	129.7	157	0	0
55	BAL96h	10	370	8.8	9	20455	556	115909	18889	43182	0	30.6	11.3	1.6877	3.9113		2.0978		1.5384																									0	0	117.2	123.1	57.7	59.1
58	BAL96h	10	345	9.5	9	12632	3333	89474	22778	7368	4444	8.5	9.6	1.5919	3.6024		1.8414		1.2423																									0	0	120.9	123.9	40.6	0
60	BAL96h	10	370	8.9	7.5	32022	2667	92697	13333	11798	2000	19.2	7.8	1.8676	5.4152		3.3195		1.5972																									0	0	85.1	78.2	59.1	82.6
61	BAL96h	10	380	8.9	8.5	28652	4118	106178	14118	16854	0	13	4	1.7454	4.5366		2.2727		1.6409																									0	0	73.9	85.1	57.7	108.3
62	BAL96h	10	360	9	8.5	13333	0	63333	27059	5000	1176	13.8	5.4	1.5936	4.1528		2.1336		1.5663																									0	0	47.7	63.8	33.4	37
70	7d	5	380											1.4711		0.839		0.4944		0.5015	0.1035	4.85	0.2054	0.0417	4.93	7.9	1.7	4.65	14.6	3.1	4.71	9.5	1.9	5	12.3	2.7	4.56	7.3	1.7	4.29	9.42	1.9	4.95
71	7d	5	365											1.5807		0.9478		0.5259		0.5743	0.1182	4.86	0.243	0.0501	4.85	8.4	1.7	4.94	10.8	2.3	4.7	12.3	2.4	5.13	14	2.9	4.83	10.9	2.3	4.74	11.6	2.5	4.64
72	7d	5	370											1.4839		0.8458		0.5032		0.5432	0.1228	4.42	0.2397	0.0509	4.71	8.8	1.8	4.89	11.5	2.5	4.6	10.6	2.3	4.61	12.8	3	4.27	8.7	2.1	4.12	13.3	2.8	4.75
73	7d	5	360											1.5852		0.9276		0.5302		0.6115	0.1293	4.73	0.3014	0.0635	4.75	7.7	1.4	5.5	9.5	1.9	5	10.1	2.1	4.81	10.6	2.1	5.05	7.4	1.6	4.63	12.6	2.5	5.04
74	7d	5	375											1.6268		0.93		0.5381		0.6276	0.1356	4.63	0.274	0.0556	4.93	7.1	1.2	5.92	8.8	1.6	5.5	9.7	2	4.85	13.4	2.7	4.96	7.8	1.4	5.57	15.4	3.2	4.81
63	BAL7d	11	370	8.9	8.1	6747	0	26404	8642	16292	8025			1.9561	5.6401		3.2269		1.9562																									0	0	69.4	99.7	33.9	0
64	BAL7d	11	380	9.4	8.7	532	575	60106	16667	2660	0			1.8387	4.4263		2.4567		1.4845																									0	0	82.5	117.2	39.9	37
65	BAL7d	11	350	9.6	8.8	6250	3977	34375	19886	7813	2273			1.686	3.732		2.2134		1.1105																									0	0	74.8	73.9	59.1	52.7
66	BAL7d	11	350	5.8	9	15517	4444	104310	17778	33621	2222			1.7435	4.1358		2.0932		1.8056																									0	0	66.6	82.5	0	34.8
67	BAL7d	11	365	9	8.6	2778	0	135556	28488	3889	0			1.8028	4.3117		2.3785		1.289																									0	0	63.8	77.4	0	0
[truncated: 4 more columns]
