# Supplementary material for: Characterization of the seven-day course of pulmonary response following unilateral lung acid injury in rats
Source: PLoS One. 2018 Jun 4;13(6):e0198440. doi: 10.1371/journal.pone.0198440 (PMC5986146; doi:10.1371/journal.pone.0198440)
Supplement: S2 Table — (XLSX) [file pone.0198440.s002.xlsx]

## Sheet: Tabelle1
	0h	4h	24h	48h	96h	168h
M1	64	34	23	32	36	44
M2	49	31	22	34	40	39
M3	51	43	23	24	36	41
M4	48	31	18	25	34	42
M5	44	33	21	28	40	41
