# Supplementary material for: Characterization of the seven-day course of pulmonary response following unilateral lung acid injury in rats
Source: PLoS One. 2018 Jun 4;13(6):e0198440. doi: 10.1371/journal.pone.0198440 (PMC5986146; doi:10.1371/journal.pone.0198440)
Supplement: S3 Table — (XLSX) [file pone.0198440.s003.xlsx]

## Sheet: Values
Procollagen III Peptide		Charge: 168B
No	Lable	time	Result
1	SP44/right	0 h	0.02
2	SP45/right		0
3	SP46/right		0
4	SP50/right		0.02
5	SP51/right		0.09
6	SP52/right		0.03
7	SP44/left		0.01
8	SP45/left		0
9	SP46/left		0
10	SP50/left		0
11	SP51/left		0.01
12	SP52/left		0.02
13	SP2/right	24 h	0.02
14	SP7/right		0.02
15	SP9/right		0.05
16	SP15/right		0.04
17	SP18/right		0.01
18	SP21/right		0.01
19	SP28/right		0.01
20	SP2/left		0.02
21	SP7/left		0.01
22	SP9/left		0.01
23	SP15/left		0.01
24	SP18/left		0.01
25	SP21/left		0.06
26	SP28/left		0.04
27	SP31/right	48 h	0.01
28	SP33/right		0.03
29	SP36/right		0.02
30	SP37/right		0.02
31	SP38/right		0.03
32	SP39/right		0.01
33	SP31/left		0.03
34	SP33/left		0.01
35	SP36/left		0.01
36	SP37/left		0.02
37	SP38/left		0.01
38	SP39/left		0
				2nd Det
39	SP53/right	96 h	0	0.02
40	SP54/right		0.01	0
41	SP55/right		0.01	0
42	SP58/right		0.01	0.04
43	SP60/right		0	0.01
44	SP61/right		0.01	0
45	SP62/right		0.04	0
46	SP53/left		0.03	0.03
47	SP54/left		0.02	0.01
48	SP55/left		0	0
49	SP58/left		0.01	0.01
50	SP60/left		0	0
51	SP61/left		0.01	0.01
52	SP62/left		0.04	0.03
53	SP63/right	168 h	0.03	0.03
54	SP64/right		0.01	0.02
55	SP65/right		0.02	0
56	SP66/right		0.03	0.02
57	SP67/right		0.05	0.03
58	SP63/left		0.02	0.03
59	SP64/left		0.01	0.01
60	SP65/left		0.03	0.01
61	SP66/left		0.03	0
62	SP67/left		0.04	0

## Sheet: Control
Controls
KS 1	1,61 - 2,17
		QC1	% of set
		1.89	point
Date		U/ml	values
2007-06-05		2.07	91.3043
		2.05	92.1951
n		2	2
mean		2.06	91.7497
SD		0.0141421	0.629872
CV [%]		0.0300897	0.686511
