# Supplementary material for: Characterization of the seven-day course of pulmonary response following unilateral lung acid injury in rats
Source: PLoS One. 2018 Jun 4;13(6):e0198440. doi: 10.1371/journal.pone.0198440 (PMC5986146; doi:10.1371/journal.pone.0198440)
Supplement: S4 Table — (XLSX) [file pone.0198440.s004.xlsx]

## Sheet: Tabelle1
	BAL-left	IL 10	MIP-II	Il 1 ß	IL 6	BAL-right	IL 10	MIP-II	Il 1 ß	IL 6
	No					No
4h	4	80.829	441.713	238.087	4936.83	4	137.541	658.899	267.412	1570.05
	8	108.953	394.655	166.003	2388.32	8	151.523	608.673	129.269	583.283
	12	116.494	350.811	48.229	821.468	12	121.676	439.51	82.131	563.193
	13	90.024	340.606	31.912	524.027	13	118.724	429.058	37.649	142.379
	20	65.681	244.649	0	987.162	20	95.687	251.635	0	0
	23	68.455	167.859	0	516.527	23	122.41	212.168	0	0
	27	47.715	149.057	0	415.748	27	76.507	172.769	0	0
24h	2	129.681	563.309	319.525	896.012	2	152.213	668.845	418.828	766.111
	7	199.759	363.978	144.69	1448.71	7	143.877	342.022	172.368	495.194
	9	136.122	409.096	73.703	478.948	9	124.605	319.025	77.96	0
	15	116.494	247.125	0	286.136	15	127.514	325.569	53.19	0
	18	98.867	190.393	0	312.873	18	107.424	240.913	0	0
	21	67.536	183.345	0	118.223	21	97.282	275.992	0	0
	28	100.442	149.579	0	355.714	28	76.507	122.812	0	0
48h	31	157.024	617.889	404.146	778.434	31	125.334	368.09	216.434	524.027
	33	159.757	452.029	195.575	527.73	33	127.514	218.756	73.703	0
	36	141.071	455.134	90.247	319.968	36	117.982	241.745	0	0
	37	127.514	180.967	0	103.021	37	119.464	86.208	0	0
	38	94.083	246.301	0	118.223	38	117.239	163.882	0	0
	39	76.507	181.92	0	0	39	86.726	117.595	0	0
96h	53	122.41	151.661	25.742	367.593	53	99.656	95.484	40.392	152.543
	54	157.024	41.213	0	0	54	129.681	18.48	0	0
	55	123.143	88.905	0	0	55	117.239	22.539	0	0
	58	123.875	17.031	0	0	58	120.94	0	0	0
	60	78.248	62.879	0	0	60	85.058	0	0	0
	61	85.058	63.667	0	0	61	73.865	0	0	0
	62	63.802	0	0	0	62	47.715	0	0	0
7d	63	99.656	0	0	0	63	69.369	0	0	0
	64	117.239	0	0	0	64	82.531	0	0	0
	65	73.865	0	0	0	65	74.75	0	0	0
	66	82.531	0	0	0	66	66.611	0	0	0
	67	77.379	0	0	0	67	63.802	0	0	0
w/o	44	83.377	126.231	0	0	44	64.744	54.718	0	0
	45	73.865	151.661	0	0	45	0	76.427	0	0
	46	58.994	54.718	0	0	46	54.002	0	0	0
	50	60.937	76.427	0	0	50	44.423	0	0	0
	51	52.979	0	0	0	51	0	0	0	0
	52	104.342	0	0	0	52	0	0	0	0
