# Supplementary material for: Characterization of the seven-day course of pulmonary response following unilateral lung acid injury in rats
Source: PLoS One. 2018 Jun 4;13(6):e0198440. doi: 10.1371/journal.pone.0198440 (PMC5986146; doi:10.1371/journal.pone.0198440)
Supplement: S5 Table — (XLSX) [file pone.0198440.s005.xlsx]

## Sheet: Tabelle1
time	Sample	IL-10	Il-1b	MIP	IL-6
		[pg/ml]	[pg/ml]	[pg/ml]	[pg/ml]
4h	4	0	0	0	0
	8	0	0	0	0
	12	0	0	0	0
	13	0	0	0	0
	20	0	0	0	0
	23	0	0	0	0
	27	0	0	0	0
24h	2	0	0	0	0
	7	0	0	0	201.054
	9	0	0	0	204.156
	15	0	0	0	0
	18	0	0	0	295.062
	21	0	0	0	0
	28	0	0	0	0
48h	31	0	0	0	0
	33	0	0	0	0
	36	0	0	0	0
	37	0	0	0	0
	38	0	0	0	0
	39	0	0	0	0
	40	0	0	0	0
96h	53	0	0	0	0
	54	0	0	0	732.303
	55	0	0	0	0
	58	0	0	0	0
	60	0	0	0	0
	61	0	0	0	0
	62	0	0	0	0
7d	63	0	0	0	0
	64	0	0	0	0
	65	0	0	0	0
	66	0	0	0	0
	67	0	0	0	0
	70	0	0	0	0
	71	0	0	0	0
0h	44	0	0	0	0
	45	0	0	0	0
	46	0	0	0	0
	47	0	0	0	0
	50	0	0	0	0
	51	0	0	0	0
	52	0	0	0	0
